# Supplementary material for: hictk: blazing fast toolkit to work with .hic and .cool files
Source: Bioinformatics. 2024 Jun 24;40(7):btae408. doi: 10.1093/bioinformatics/btae408 (PMC11216752; doi:10.1093/bioinformatics/btae408)
Supplement: btae408_Supplementary_Data [file btae408_supplementary_data.zip]

Archive with 2 entries (2 files):
- 2023-hictk-paper-an-suppl-text-1.pdf
- 2023-hictk-paper-an-suppl-text-2.pdf
